# Supplementary material for: A View on the Synthesis and Characterization of Porous Microspheres Containing Pyrrolidone Units
Source: Materials (Basel). 2025 May 22;18(11):2432. doi: 10.3390/ma18112432 (PMC12156811; doi:10.3390/ma18112432)
Supplement: Supplementary file 1 [file materials-18-02432-s001.zip]

Archive with 1 entries (1 files):
- materials-3585884-supplementary.pdf
